# Supplementary material for: A comparison of COVID-19 incidence rates across six European countries in 2021
Source: Euro Surveill. 2023 Oct 5;28(40):2300088. doi: 10.2807/1560-7917.ES.2023.28.40.2300088 (PMC10557383; doi:10.2807/1560-7917.ES.2023.28.40.2300088)
Supplement: Supplementary Material [file 23-00088_PADGET_Supplementary_material.xlsx]

## Sheet: Blank
		This supplementary material is hosted by Eurosurveillance as supporting information alongside the article 'A comparison of COVID-19 incidence rates across six European countries in 2021', on behalf of the authors, who remain responsible for the accuracy and appropriateness of the content. The same standards for ethics, copyright, attributions and permissions as for the article apply. Supplements …
	Covid-19 surveillance system survey
		Note
		This questionnaire is designed to provide information on COVID-19 surveillance systems across European countries in order to allow for a comparison of these systems as well as the case count and incidence rate indicators that they produce. The goal of this questionnaire is to identify system characteristics that may have an impact on the comparability of indicators from one counry to another. The…
	Country information
	Which country are you providing data for?
		Response here
	Please provide a name and contact information for any necessary follow-up.
		Response here
	Section 1: Collecting data (Population and Testing Strategy)
		PCR testing
	1) Are PCR tests (including salivary tests) used to detect positive COVID-19 cases in your country?
		Response here
	2) If PCR tests are used, approximately what percentage of all tests do they represent?
		Response here
	3) Who is eligible for use of PCR tests in your country (Age, minimum time between tests, etc.).
		Response here
	4) Are there any target groups for PCR testing (case contacts, travelers, school children, etc)? If so which groups?
		Response here
	5) Are PCR tests required for any groups (those with positive antigenic tests, contact cases, etc)? If so which groups?
		Response here
	6) Where are PCR tests performed (labs, pharmacies, hospitals, etc.)?
		Response here
	7) Is it necessary for individuals to pay for PCR tests? If so how much?
		Response here
	8) Are there any other limits to accessing PCR tests (ex. necessity to have a prescription)?
		Response here
	9)	What are the consequences of a positive PCR test result (ex. quarantine for positive case and/or close contacts)? Are these consequences mandatory?
		Response here
	10) Are there any significant variations over time in the use of PCR tests (ex. Fewer tests on the weekend or on holidays)?
		Response here
	11)	Does the strategy of PCR testing change depending on context (ex. higher national incidence/level of alert makes PCR confirmation of antigenic tests mandatory). If so how does it change?
		Response here
		Antigenic tests
	12) Are antigenic tests used to detect positive COVID-19 cases in your country?
		Response here
	13) If antigenic tests are used, what percentage of all tests do they represent?
		Response here
	14) Who is eligible for use of antigenic tests in your country (Age, minimum time between tests, etc.)
		Response here
	15) Are there any target groups for antigenic testing (case contacts, travelers, etc)? If so which groups?
		Response here
	16) Are antigenic tests required for any groups (symptomatic cases, contact cases, etc)? If so which groups?
		Response here
	17) Where are antigenic tests performed (labs, pharmacies, hospitals, etc.)?
		Response here
	18) Is it necessary for individuals to pay for antigenic tests? If so how much?
		Response here
	19) Are there any other limits to accessing antigenic tests (ex. necessity to have a prescription)?
		Response here
	20) Is confirmation of positive antigenic testing done by PCR? If so does this include all cases?
		Response here
	21)	What are the consequences of a positive antigenic test result (ex. quarantine for positive case and/or close contacts)? Are these consequences mandatory?
		Response here
	22) Are there any significant variations over time in the use of antigenic tests (ex. Fewer tests on the weekend or on holidays)?
		Response here
	23)	Does the strategy of antigenic testing change depending on context (ex. higher national incidence/level of alert makes PCR confirmation of antigenic tests mandatory). If so how does it change?
		Response here
		Self-tests
	24) Are self-tests used to detect positive COVID-19 cases in your country?
		Response here
	25) If self-tests are used, what percentage of all tests do they represent?
		Response here
	26) Who is eligible for use of self-tests in your country (Age, minimum time between tests, etc.)
		Response here
	27) Are there any target groups for self-testing (school children, etc)? If so which groups?
		Response here
	28) Are self-tests required for any groups (school children, etc)? If so which groups?
		Response here
	29) Where are self-tests performed (labs, pharmacies, hospitals, etc.)?
		Response here
	30) Is it necessary for individuals to pay for self-tests? If so how much?
		Response here
	31) Are there any other limits to accessing self-tests (ex. necessity to have a prescription)?
		Response here
	32) Is confirmation of positive self-testing done by PCR? If so does this include all cases?
		Response here
	33)	What are the consequences of a positive self-test result (ex. quarantine for positive case and/or close contacts)? Are these consequences mandatory?
		Response here
	34) Are there any significant variations over time in the use of self-tests (ex. Fewer tests on the weekend or holidays)?
		Response here
	35)	Does the strategy of self-testing change depending on context (ex. higher national incidence/level of alert makes PCR confirmation of self-tests mandatory). If so how does it change?
		Response here
	36)	Are there other types of tests other than PCR, antigenic, or self-tests used to detect COVID-19 cases? If so what are they?
		Response here
	37)	Have any significant changes been made to the testing population or to testing access during 2021? If so what was the impact on case counts of incidence rates if known? (ex, adding antigenic tests to national case counts increased case counts by 20%)
		Response here
	38) Are populations or testing access responses region dependent? If so how?
		Response here
	39) Are there any other details relevant to the testing population and testing strategy not included above that may impact case counts?
		Response here
	Section 2: Managing and organizing data
		PCR testing database/databases
	40) How are PCR tests recorded electronically/entered into a database(s)? (who enters this information, etc?)
		Response here
	41) Does this database/do these databases include all PCR test results? Are any PCR tests not included?
		Response here
		Antigenic testing database/databases
	42) How are antigenic tests recorded electronically/entered into a database(s)? (who enters this information, etc?)
		Response here
	43) Does this database/do these databases include all antigenic test results? Are any antigenic tests not included?
		Response here
		Self testing database
	44) How are self-tests recorded electronically/entered into a database(s)? (who enters this information, etc?)
		Response here
	45) Does this database/do these databases include all self test results? Are any self tests not included?
		Response here
		Database fusion and record management
	46) How are different testing databases fused if necessary?
		Response here
	47) Do all testing databases contain a unique patient identifier (single unique number for each patient, ex. social security number)?
		Response here
	48) What mechanism exists to avoid double counting patients (ex. using a unique patient identifier)? How effective is this method?
		Response here
		Case counts
	49) What is the definition of a positive case?
		Response here
	50) Does data in the final/national testing database allow for calcualation of positive cases using the positive case definition? If not, why?
		Response here
	51) Are any statistical adjustments made to case counts? (to adjust for low testing for holidays for example)
		Response here
	52) How are missing data accounted for in case counts?
		Response here
	53) If adjustment are made, are these adjustements included in publically reported case count and incidence numbers?
		Response here
	54) Are databases, data treatment, or case counting region dependent? If so how?
		Response here
	55) Have any significant changes been made to case definitions or case totals in 2021? If so what was the impact on case counts?
		Response here
	56)	Have any significant changes been made to testing databases, data treatment, or case counting in 2021? If so what was the impact on case counts?
		Response here
	57) Are there other relevant details about testing databases and data management that have not been discussed already that may
		impact case counts or incidence rates?
		Response here
	58) Please add here any other relevant information:
		Response here
